# Supplementary material for: Photoacoustic Effect of Near-Infrared Absorbing Organic Molecules via Click Chemistry
Source: Molecules. 2022 Apr 4;27(7):2329. doi: 10.3390/molecules27072329 (PMC9000579; doi:10.3390/molecules27072329)
Supplement: Supplementary file 1 [file molecules-27-02329-s001.zip]

Archive with 1 entries (1 files):
- molecules-1636331-supplementary.pdf
